# Supplementary material for: Characterization and Classification of Cocoa Bean Shells from Different Regions of Venezuela Using HPLC-PDA-MS/MS and Spectrophotometric Techniques Coupled to Chemometric Analysis
Source: Foods. 2021 Aug 2;10(8):1791. doi: 10.3390/foods10081791 (PMC8393802; doi:10.3390/foods10081791)
Supplement: Supplementary file 1 [file foods-10-01791-s001.zip]

Archive with 1 entries (1 files):
- foods-1229822-supplementary.pdf
